# Supplementary material for: Proposal and Validation of New Diagnostic Criteria for Diagnostic Weights of Endoultrasonographic Findings for Early Chronic Pancreatitis
Source: J Clin Med. 2023 Aug 16;12(16):5320. doi: 10.3390/jcm12165320 (PMC10455995; doi:10.3390/jcm12165320)
Supplement: Supplementary file 1 [file jcm-12-05320-s001.zip]

Archive with 1 entries (1 files):
- jcm-2522017-supplementary.pdf
